# Supplementary material for: Effect of Redox Conditions on Bacterial Community Structure in Baltic Sea Sediments with Contrasting Phosphorus Fluxes
Source: PLoS One. 2014 Mar 25;9(3):e92401. doi: 10.1371/journal.pone.0092401 (PMC3965429; doi:10.1371/journal.pone.0092401)
Supplement: Table S3 — Overview of 16S rRNA gene sequences, BLASTN matches and phylogenetic tags assigned by the RDP classifier of excised DGGE bands. (XLSX) [file pone.0092401.s002.xlsx]

## Sheet: Sheet1
DGGE band		sample						Blastn							RDP classifier
name	bin	station	incubation	redox	amendment	fraction	sequence	AC	description	title publication	sample source	query coverage	E value	max identity	kingdom	percentage	phylum	percentage	class	percentage
A16	64	LF1	unincubated	unincubated	unincubated	DNA	TACGGGAGGCAGCAGTGAGGAATATTGCGCAAAGGGGGGAACCCTGAMGCAGCGACGCCGCGTGGATGATGAAGGCCTTCRGGTCGTAAAATCCTGTCAGAAGRAAARAAATGTTTTATGCCTAATAC:T:T::TATTTGACGGTACCTTC:AAGGA:CCCCCGGCTA::TCCGTGCC	AY771929.1	Delta proteobacterium LacK4 16S ribosomal RNA gene, partial sequence	Diversity and vertical distribution of cultured and uncultured Deltaproteobacteria in an intertidal mud flat of the Wadden Sea	marine surface sediment, Germany: Wadden Sea	0.87	6e-53	0.91	Bacteria	0.99	unknown		unknown
A17	72	LF1	unincubated	unincubated	unincubated	DNA	TACGGGAGGCAGCAGTGGGGAATTTTCCGCAATGGGCGAAAGCCTGACGGAGCAATACCGCGTGAGGGAAGACTGCCTATGGGTTGTAAACCTCTTTTTTCAGGGAGGAATAAAATGACGTGTACCTGAAGAATAAGCATCGGCTAACTCCGTGCCAGCAGCCGCGGTAA	JN813636.1	Uncultured bacterium clone G6_BICF9 16S ribosomal RNA gene, partial sequence	Bacteria communities from tropical biofilm	water, Brazil	1	1e-86	1	Bacteria	1	Cyanobacteria/Chloroplast	0.99	Chloroplost	0.99
A18	74	LF3	unincubated	unincubated	unincubated	DNA	TACGGGAGGCAGCAGTGAGGAATATTGCACAATGGGGGAAACCCTGATGCAGCAACGCCGCGTGGAGGATGACGCATTTCGGTGTGTAAACTCCTTTTATAAGGGAAGAAAATGACGGTACCTTATGAATAAGCACCGGCTAACTCCGTGCCAGCAGCCGCGGTAA	FR670448.1	Uncultured epsilon proteobacterium partial 16S rRNA gene, clone LSmat.B101	Diversity and function in microbial mats from the Lucky Strike hydrothermal vent field	microbial mat from Eiffel Tower edifice in the Lucky Strike vent area (MAR)	1	3e-84	1	Bacteria	1	Proteobacteria	0.99	Epsilonproteobacteria	0.99
A19	76	LF5	unincubated	unincubated	unincubated	DNA	TACGGGAGGCAGCAGTGGGGAATATTGCACAATGGAGGAAACTCTGATGCAGCAACGCCGCGTGGAGGATGACACATTTCGGTGCGTAAACTCCTTTTATATGGGAAGATAATGACGGTACCATATGAATAAGCACCGGCTAACTCCGTGCCAGCAGCCGCGGTAA	JN256003.1	Uncultured epsilon proteobacterium clone Contig_0363__x2 16S ribosomal RNA gene, partial sequence	Dancing for Food in the Deep Sea: Bacterial Farming by a New Species of Yeti Crab	surface of pereopod of new species of Yeti crab from mound 12, Costa Rica	1	3e-84	1	Bacteria	1	Proteobacteria	0.98	Epsilonproteobacteria	0.98
A21	84	LF3	unincubated	unincubated	unincubated	DNA	TACGGGAGGCACCAGTGGGGAATATTGCACAATGGGCGAAASCCTGATGCAGCAACGCCGCGTGGAGGATGACGCMYTTCGGTGTGTAAACTCCTTTTATGAGTCAGAAAATGACGGTAGCTCATGAATAAGCACCGGCTAACTCCGTGCCCGCAGCCGCGGTAA	JN637808.1	Uncultured marine microorganism clone HSY.CS.31 16S ribosomal RNA gene, partial sequence	Direct Submission	middle port, China: Qingdao	1	4e-72	0.96	Bacteria	1	unknown		unknown
A22	87	LF5	unincubated	unincubated	unincubated	DNA	TACGGGAGGCAGCAGTGAGGAATTTTGCGCAATGGGGGAAACCCTGACGCAGCAACGCCGCGTGAGTGATGAAGGCCCTTGGGTCGTAAAGCTCTGTCGAGTGGGAAGAACTTGATGGATGATAATACCATCCTTCACTGACGGTACCACTAAAGGAAGCCCCGGCTAACTCCGTGCCACCAGCCGCGGTAA	AM746290.1	Uncultured bacterium partial 16S rRNA gene, clone LL3a_G08	Prokaryotic signals and bacterial 16S rRNA diversity in northern Baltic Sea sediments	surface sediments to a depth of 1cm, Finland:Baltic Sea, Eastern Gulf of Finland	1	9e-96	0.99	Bacteria	1	unknown		unknown
A27	78	LF3	unincubated	unincubated	unincubated	DNA	TACGGGAGGCAGCAGTGAGGAATATTGGGCAATGGGCGAAAGCCTGACCCAGCAACGCCGCGTGGAGGATGAAKGYCTTARGRTTGTAAACTCCTTTTAKAGGRGAAGAATAATYCYCGATYGRRTCGGGAYTTGACTGTACCCTCACATAAAGCTCCGGCTAGGTATATACCAGCACCCGCGGTAA	JF344586.1	Uncultured bacterium clone ANOX-024 16S ribosomal RNA gene, partial sequence	Microbial communities from marine oil-polluted sediments affected after the Prestige oil spill (Galicia, Spain)	hydrocarbon polluted marine sediments from figueiras beach, Spain: Cies Islands-Galicia	1	1e-64	0.88	Bacteria	1	unknown		unknown
B4	60	LF1	slurry	oxic	CPN	DNA	TACGGGAGGCAGCAGTGAGGAATATTGGACAATGGGCGCAAGCCTGATCCAGCCATGCCGCGTGCAGGATGACGGTCCTATGGATTGTAAACTGCTTTTATACAGGAAGAAACACCTCTACGTGTAGAGACTTGACGGTACTGTAAAAATAAGGATCGGCTAACTCCGTGCCAGCAGCCGCGGTAA	JF341223.1	Uncultured bacterium clone 33MIC070 16S ribosomal RNA gene, partial sequence	Molecular survey of concrete sewer biofilm microbial communities	concrete sewer biofilm, USA	1	5e-94	0.99	Bacteria	1	Bacteroidetes	1	Flavobacteria	1
B5	64	LF1	slurry	oxic	CPN	DNA	TACGGGAGGCAGCAGTGGGGAATATTGCACAATGGACGAAAGTCTGATGCAGCAACGCCGCGTGGAGGATGACACATTTCGGTGCGTAAACTCCTTTTATATAGGAAGATAATGACGGTACTATATGAATAAGCACCGGCTAACTCCGTGCCAGCAGCCGCGGTAA	JN858948.1	Uncultured bacterium clone Mus-23 16S ribosomal RNA gene, partial sequence	Bacterial diversity in frozen mussels (Mytilus edulis) and pellets used as food for Nephrops norvegicus rearing	frozen Mytilus edulis	1	3e-84	1	Bacteria	1	Proteobacteria	1	Epsilonproteobacteria	1
B6	64	LF1	slurry	oxic	control	DNA	TACGGGAGGCAGCAGGCGCGTAAATTACCCAATCCTGACACAGGGAGGTAGTGACAATAAATAACAATGCCGGGCCTTTACAGGTCTGGCAATTGGAATGAGAACAATTTAAATCCCTTATCGAGTATCAATTGGAGGGCAAGTCTGGTGCCAGCACCCGCGGTAA	FR865522.1	Thalassiosira minima genomic DNA containing 18S rRNA gene, ITS1, 5.8S rRNA gene, ITS2, culture collection CCAP 1085/8	Barcoding and taxonomic revision of the Culture Collection for Algae and Protozoa (CCAP)	United Kingdom:Loch Creran, Argyll, Scotland	0.96	5e-79	0.99	unknown		unknown		unknown
B8	72	LF1	slurry	oxic	control	DNA	TACGGGAGGCAGCAGTGGGGAATTTTCCGCAATGGGCGAAAGCCTGACGGAGCAATACCGCGTGAGGGAAGACTGCCTATGGGTTGTAAACCTCTTTTTTCAGGGAGGAATAAAATGACGTGTACCTGAAGAATAAGCATCGGCTAACTCCGTGCCAGCAGCCGCGGTAA	JN813636.1	Uncultured bacterium clone G6_BICF9 16S ribosomal RNA gene, partial sequence	Bacteria communities from tropical biofilm	water, Brazil	1	1e-86	1	Bacteria	1	Cyanobacteria	0.98	Cyanobacteria	0.98
B9	76	LF1	slurry	oxic	control	DNA	TACGGGAGGCAGCAGTGGGGAATATTGCACAATGGGCGAAAGCCTGATGCAGCCATGCCGCGTGTGTGAAGAAGGCCTTAGGGTTGTAAAGCACTTTCAGCAGTGAGGAAAGGTTGTAGTTTAATACGCTATAGCTGTGACGTTAACTGCAGAAGAAGGACCGGCTAACTCCGTGCCAGCAGCCGCGGTAA	HQ326257.1	Uncultured bacterium clone SBS-FW-031 16S ribosomal RNA gene, partial sequence	Microbial community structure on SWRO membranes	biofilm on SWRO membranes	1	1e-98	1	Bacteria	1	Proteobacteria	1	Gammaproteobacteria	1
B13	86	LF1	slurry	oxic	CPN	DNA	TACGGGAGGCAGCAGTGGGGAATCTTAGACAATGGGGGAAACCCTGATCCAGCCATGCCGCGTGATCGATGAAGGCCTTAGGGTTGTAAAGMTCTTTYATKTGGAAAGATAATGACGGTACCAATAGAAAAAGCCCCGGCTAACTCCGTGCCAGCAGCCGCGGTAA	JN869015.1	Uncultured bacterium clone MN03 16S ribosomal RNA gene, partial sequence	Spatial and Temporal Variability of Bacterial Communities in the Water of Lake Taihu	lake water	1	3e-73	0.95	Bacteria	1	Proteobacteria	1	Alphaproteobacteria	1
B18	98	LF1	slurry	oxic	CPN	DNA	TACGGGAGGCAGCAGTGGGGAATCTTAGACAATGGGGGCAACCCTGATCTAGCCATGCCGCGTGATCGATGAAGGCCTTAGGGTTGTAAAGATCTTTCAGCTGGGAAGATAATGACGGTACCAGCAGAAGAAGCCCCGGCTAACTCCGTGCCAGCAGCCGCGGTAA	GQ385405.1	Uncultured marine bacterium clone SiDDec07M20 16S ribosomal RNA gene, partial sequence	Dynamic bacterial communities on reverse-osmosis membranes in a full-scale desalination plant	reverse osmosis membrane from a desalination plant	1	3e-84	1	Bacteria	1	Proteobacteria	1	Alphaproteobacteria	1
B19	101	LF1	slurry	oxic	CPN	DNA	TACGGGAGGCAGCAGTGGGGAATCTTAGACAATGGGCGCAAGCCTGATCTAGCCATGCCGCGTGAGCGATGAAGGCCTTAGGGTTGTAAAGCTCTTTCGCCAGGGATGATAATGACAGTACCTGGTAAAGAACCCCGGCTAACTCCGTGCCAGCAGCCGCGGTAA	AY149628.1	Marine bacterium SIMO IS-S76-286 16S ribosomal RNA gene, partial sequence	Dynamics of bacterial and fungal communities on decaying salt marsh grass	salt marsh	0.99	1e-79	0.99	Bacteria	1	Proteobacteria	1	Alphaproteobacteria	1
B20	104	LF1	slurry	oxic	control	DNA	TACGGGAGGCAGCAGTGGGGAATCTTAGACAATGGGGGCAACCCTGATCTAGCGATGCCGCGTGGACGATGAAGGCCTTAGGGTTGTAAAGTCCTTTCAGCTGGGAAGATAATGACGGTACCAGCAAAAGAAGCCCCGGCTAACTCCGTGCCAGCAGCCGCGGTAA	GU201883.1	Uncultured Vibrio sp. clone L7-a 16S ribosomal RNA gene, partial sequence	Microbial diversity in surface sediments of Arctic Ocean	sea sediment site C19, Arctic Ocean	1	2e-82	0.99	Bacteria	1	Proteobacteria	0.98	Alphaproteobacteria	0.98
B21	109	LF1	slurry	oxic	control	DNA	TACGGGAGGCAGCAGTGGGGAATATTGGACAATGGGCGAAAGCCTGATCCAGCCATGCCGCGTGAGTGATGAAGGCCTTAGGGTTGTAAAGCTCTTTCAGCGGGGAAGATAATGACGGTACCCGCAGAAGAAGCCCCGGCTAACTTCGTGCCAGCAGCCGCGGTAA	HM216822.1	Uncultured bacterium clone D20 16S ribosomal RNA gene, partial sequence	DNA-, rRNA- and mRNA-based stable isotope probing of aerobic methanotrophs in lake sediment	Lake Stechlin profundal sediment stable isotope probing experiment, CsCl gradient fraction, Germany	1	3e-84	1	Bacteria	1	Proteobacteria	1	Alphaproteobacteria	0.99
B22	110	LF1	slurry	oxic	CPN	DNA	TACGGGAGGCAGCAGTGGGGAATCTTGCGCAATGGACGAAAGTCTGACGCAGCAACGCCGCGTGTGTGATGAAGGCTTTCGGGTCGTAAAGCACTGTCAGGAGGGAAGAAGAAAGTGACGGTACCTCCAAAGGAAGCACCGGCTAACTCCGTGCCAGCAGCCGCGGTAA	FR744622.1	Uncultured bacterium partial 16S rRNA gene, clone PWB076	The succession of potential nitrate reducers in a nitrate-treated oil production facility is determined by temperature and nitrate availability	production water from the Halfdan oil field, Denmark:North Sea	1	5e-86	1	Bacteria	1	unknown		unknown
B23	123	LF1	slurry	oxic	control	DNA	TACGGGAGGCAGCAGTGGGGAATATTGGACAATGGGCGAAAGCCTGATCCAGCCATGCCGCGTGAGTGATGAAGGCCCTAGGGTTGTAAAGCTCTTTCAGCGGGGAAGATAATGACGGTACCCGCAGAAGAAGCCCCGGCTAACTTCGTGCCAGCAGCCGCGGTAA	HQ003512.1	Uncultured Hyphomicrobiaceae bacterium clone 6G3 16S ribosomal RNA gene, partial sequence	Taxonomic and Functional Metagenomic Profiling of the Microbial Community in the Anoxic Sediment of a Sub-saline Shallow Lake (Laguna de Carrizo, Central Spain)	Carrizo shallow lake, Spain: near Madrid	1	3e-84	1	Bacteria	1	Proteobacteria	1	Alphaproteobacteria	0.99
B28	47	LF1	slurry	anoxic	CPN	DNA	TACGGGAGGCAGCAGTGAGGAATATTGGTCAATGGGCGCAAGCCTGAACCAGCCATGTCGCGTGCAGGATGACGGCCCTATGGGTTGTAAACTGCTTTTTTACAGGAATAAACTTTACTACGTGTAGTAAACTGAAGGTACTGTAAGAATAAGGATCGGCTAACTCCGTGCCAGCAGCCGCGGTAA	EF434204.1	Uncultured Bacteroidetes bacterium clone KF-279 16S ribosomal RNA gene, partial sequence	Comparison of bacterial diversity in proglacial soil from Kafni Glacier, Himalayan Mountain ranges, India, with the bacterial diversity of other glaciers in the world	soil	1	3e-92	0.99	Bacteria	1	Bacteroidetes	1	unknown
B30	53	LF1	slurry	anoxic	CPN	DNA	TACGGGAGGCAGCAGTGAGGAATATTGGTCAATGGGCGCAAGCCTGAACCAGCCATGTCGCGTGCAGGATGACGGCCCTATGGGTTGTAAACTGCTTTTTTACAGGAATAAACTTTGCTACGTGTAGTAAACTGAAGGTACTGTAAGAATAAGGATCGGCTAACTCCGTGCCAGCAGCCGCGGTAA	EF434204.1	Uncultured Bacteroidetes bacterium clone KF-279 16S ribosomal RNA gene, partial sequence	Comparison of bacterial diversity in proglacial soil from Kafni Glacier, Himalayan Mountain ranges, India, with the bacterial diversity of other glaciers in the world	soil	1	5e-94	0.99	Bacteria	1	Bacteroidetes	1	unknown
B33	63	LF1	slurry	anoxic	control	DNA	TACGGGAGGCAGCAGTGAGGAATATTGCACAATGGAGGAAACTCTGATGCAGCAACGCCGCGTGGAGGATGACGCATTTCGGTGTGTAAACTCCTTTTATAAGAGAAGAAAATGACGGTATCTTATGAATAAGTCCCGGCTAACTCCGTGCCAGCAGCCGCGGTAA	GU475263.1	Uncultured bacterium clone DSH1B9 16S ribosomal RNA gene, partial sequence	Bacterial and Archaeal Diversity in Cold Seep Marine Sediment from Dongsha Area of South China Sea	cold seep sediment, Pacific Ocean: northern South China Sea	1	3e-84	1	Bacteria	1	Proteobacteria	0.99	Epsilonproteobacteria	0.99
B34	64	LF1	slurry	anoxic	control	DNA	TACGGGAGGCAGCAGTGAGGAATCTTCCACAATGGACGAAAGTCTGATGGAGCGACACCGCGTGAAGGATGAAGGCCTAACGGTTGTAAACTTCTTTTCTGAAGGAGCATAATGAGAGTACTTCAGGAATAAGGGACGGCTAAATACGTGCCAGCAGCCGCGGTAA	HQ479159.1	Uncultured bacterium clone Pohang_WWTP_December.2005_285 16S ribosomal RNA gene, partial sequence	Bacterial Community Structure of a Activated Sludge Process as Investigated by Pyrosequencing	municipal activated sludge wastewater treatment bioreactor	1	3e-84	1	Bacteria	0.95	unknown		unknown
B35	70	LF1	slurry	anoxic	CPN	DNA	TACGGGAGGCAGCAGTGAGGAATATTGGGCAATGCCCGGAAGGGTGACCCAGCAACGCCGCGTGGAGGATGAATGTCTTAAGATTGTAAACTCCTTTTAGAGGGGAAGAATAWTTCCGTTTGTATCGAATCTTGACTGGCCCCTTACATGCCGCCCCCGCTAGTTATATGCCCGCAGCCGCGGTAA	HM346772.1	Uncultured bacterium clone SSOTU101 16S ribosomal RNA gene, partial sequence	Microbial activity and community structure in a lake sediment used for psychrophilic anaerobic wastewater treatment	waterfowl lake sediment in Beijing Zoo, China: Beijing	1	1e-56	0.88	Bacteria	0.98	unknown		unknown
B37	73	LF1	slurry	anoxic	control	DNA	TACGGGAGGCAGCAGTGAGGAATATTGCACAAATGGGGGAAACCCTGATGCAGCAACGCCGCGTGGAGGATGACGCATTTCGGTGTGTAAACTCCTTTTATATGTCAAGAAAATGAGGTAGCATATGAATAAGCACCGGCTAACTCCGTGCCAGCAGCCGCGGTAA	EU560257.1	Uncultured bacterium clone 167B3S11 16S ribosomal RNA gene, partial sequence	Effect of Hydrothermal Fluid Chemistry and pH on Black Smoker Microbial Communities	deep-sea hydrothermal vent chimneys from Lau Basin	1	1e-76	0.98	Bacteria	1	Proteobacteria	1	Epsilonproteobacteria	1
B41	88	LF1	slurry	anoxic	control	DNA	TACGGGAGGCAGCAGTGGGGAATTTTGCGCAATGGGGGAAACCCTGACGCAGCAACGCCGCGTGAGTGATGAAGGCCCTTGGGTYGTAAARCTCTTTCGAGTGGGAAGAAMWTGATGGATGATATTACCATCCTTCTTTGACGGTACCACTAAAGGAACCCCCGGCTAATTCCGTGCCACCAGCCGCGGTAA	AM746290.1	Uncultured bacterium partial 16S rRNA gene, clone LL3a_G08	Prokaryotic signals and bacterial 16S rRNA diversity in northern Baltic Sea sediments	surface sediments to a depth of 1cm, Finland:Baltic Sea, Eastern Gulf of Finland	1	2e-80	0.93	Bacteria	1	unknown		unknown
B42	91	LF1	slurry	anoxic	CPN	DNA	TACGGGAGGCAGCAGTGGGGAATATTGCACAATGGAGGAAACTCTGATGCAGCCATGCCGCGTGTGTGAAGAAGGCTTTCGGGTTGTAAAGCACTTTCAGCGAGGAGGAAAGGGTGCAAGTTAATACCTTGTACCTGTGACGTTACTCGCAGAAGAAGCACCGGCTAACTCCGTGCCAGCAGCCGCGGTAA	EU729318.1	Uncultured Psychromonas sp. clone B16 16S ribosomal RNA gene, partial sequence	Distribution and diversity of bacteria and Archaea affected by gas hydrates at MC118 in the Gulf of Mexico	Mississippi Canyon Block 118 (MC118), Gulf of Mexico; MC 118, which is 150 km south of Pascagoula, Mississippi, comprises a portion of the continental slope with water depths ranging from 800 to 990 m; gas expansion and oil staining were noticeable in the sediment core, USA	1	1e-91	0.98	Bacteria	1	Proteobacteria	0.97	Gammaproteobacteria	0.97
B43	94	LF1	slurry	anoxic	CPN	DNA	TACGGGAGGCAGCAGTGGGGAATATTGCACAATGGGCGAAAGCCTGATGCAGCGACGCCGCGTGAGTGAAGAAGGTCTTCGGATCGTAAAACTCTGTCCTTGGTGAAGAAAAAAATGACGGTAGCCAAGGAGGAAGCCCCGGCTAACTACGTGCCAGCAGCCGCGGTAA	JN845496.1	Uncultured bacterium clone xbmu EAM F11X-83 16S ribosomal RNA gene, partial sequence	Prokaryotic microbial phylogenetic diversity of low-temperature	low-temperature anaerobic fermentation reactor containing solution of pig and cow manure and biogas fermented liquid	1	5e-86	1	Bacteria	1	Firmicutes	1	Clostridia	1
C5	42	LF1.5	slurry	anoxic	control	DNA	TACGGGAGGCAGCAGCTAAGAATCTTCCGCAATGGGCGCAAGCCTGACGGAGCGACGCCGCGTGGACGAAGAATGCCGAGAGGTTGTAAAGTCCTTTTATATGCGAAGAATAATATCTGTAGGTAATGACAGATAGATGACGTTAGCTTATGAATAAGCTCCGGCCAATTACGTGCCAGCAGCCGCGGTAA	EU437392.1	Uncultured Spirochaeta sp. isolate DGGE gel band B7 16S ribosomal RNA gene, partial sequence	Vertical distribution and diversity of bacteria, sulfate-reducing bacteria and methanotrophic archaea in the gas hydrate-bearing sediment from Gulf of Mexico	sediment of Mississippi Canyon Block 118 (MC 118), Gulf of Mexico	1	2e-93	0.98	Bacteria	1	unknown		unknown
C8	52	LF1.5	slurry	anoxic	CPN	DNA	TACGGGAGGCAGCAGTGAGGAATATTGGTCAATGGGCGCAAGCCTGAACCAGCCATGTCGCGTGCAGGATGACGGCCCTATGGGTTGTAAACTGCTTTTTTACAGGAATAAACTTTGCTACGTGTAGTAAACTGAAGGTACTGTAAGAATAAGGATCGGCTAACTCCGTGCCAGCAGCCGCGGTAA	EF434204.1	Uncultured Bacteroidetes bacterium clone KF-279 16S ribosomal RNA gene, partial sequence	Comparison of bacterial diversity in proglacial soil from Kafni Glacier, Himalayan Mountain ranges, India, with the bacterial diversity of other glaciers in the world	soil	1	5e-94	0.99	Bacteria	1	Bacteroidetes	0.99	unknown
C13	66	LF1.5	slurry	anoxic	CPN	DNA	TACGGGAGGCAGCAGTGAGGAATCTTCCACAATGGACGAAAGTCTGATGGAGCGACACCGCGTGAAGGATGAAGGTCTAACGATTGTAAACTTCTTTTCTGAGGGAGCATAATGAGAGTACCTCAGGAATAAGGGACGGCTAATTACGTGCCAGCAGCCGCGGTAA	GU451669.1	Uncultured bacterium clone OTU338 16S ribosomal RNA gene, partial sequence	Epibacterial community patterns on marine macroalgae are host-specific but temporally variable	macroalgal surface	1	3e-84	1	Bacteria	0.96	unknown		unknown
C17	72	LF1.5	slurry	anoxic	CPN	DNA	TACGGGAGGCAGCAGTGGGGAATTTTCCGCAATGGGCGAAAGCCTGACGGAGCAATACCGCGTGAGGGAAGACTGCCTATGGGTTGTAAACCTCTTTTTTCAGGGAGGAATAAAATGACGTGTACCTGAAGAATAAGCATCGGCTAACTCCGTGCCACCACCCGCGGTAA	JN813636.1	Uncultured bacterium clone G6_BICF9 16S ribosomal RNA gene, partial sequence	Bacteria communities from tropical biofilm	water, Brazil	1	4e-83	0.99	Bacteria	1	Cyanobacteria	1	Cyanobacteria	1
C20	76	LF1.5	slurry	anoxic	CPN	DNA	TACGGGAGGCAGCAGTGGGGAATATTGCACAATGGACGAAAGTCTGATGCAGCAACGCCGCGTGGAGGATGACACATTTCGGTGCGTAAACTCCTTTTATATGGGAAGATAATGACGGTACCATATGAATAAGCACCGGCTAACTCCGTGCCAGCAGCCGCGGTAA	HQ517828.1	Uncultured bacterium clone Pohang_WWTP_February.2007_478 16S ribosomal RNA gene, partial sequence	Bacterial Community Structure of a Activated Sludge Process as Investigated by Pyrosequencing	municipal activated sludge wastewater treatment bioreactor	1	3e-84	1	Bacteria	1	Proteobacteria	0.98	Epsilonproteobacteria	0.98
C26	91	LF1.5	slurry	anoxic	CPN	DNA	TACGGGAGGCAGCCGTAGGGAATTTTCCGCAATGGACGAAAGTCTGACGGAGCAACGCCGCGTGAGCGAAGAAGGCCTTCGGGTCGTAAAGCTCTGTTGTTAGGGAAGAACAAGGTATCGGAGTAACTGCCGGTACCTTGACGGTACCTAACCAAAAAGCCCCGGCTAACTACGTGCCAGCAGCCGCGGTAA	FR852493.1	Uncultured bacterium partial 16S rRNA gene, clone W3-154	The structure dynamics of bacterial community during the alternation of wetting and drying	red soil	1	1e-87	0.97	Bacteria	1	Firmicutes	1	Bacilli	0.96
C30	53	LF1.5	slurry	oxic	CPN	DNA	TACGGGAGGCAGCAGTGAGGAATATTGGTCAATGGGCGCAAGCCTGAACCAGCCATGTCGCGTGCAGGATGACGGCCCTATGGGTTGTAAACTGCTTTTTTACAGGAATAAACTTTGCTACGTGTAGTAAACTGAAGGTACTGTAAGAATAAGGATC	EF434204.1	Uncultured Bacteroidetes bacterium clone KF-279 16S ribosomal RNA gene, partial sequence	Comparison of bacterial diversity in proglacial soil from Kafni Glacier, Himalayan Mountain ranges, India, with the bacterial diversity of other glaciers in the world	soil	1	2e-77	0.99	Bacteria	1	Bacteroidetes	1	unknown
C33	65	LF1.5	slurry	oxic	CPN	DNA	TACGGGAGGCAGCAGGCGCGTAAATTACCCAATCCTGACACAGGGAGGTAGTGACAATAAATAACAATGCCGGGCCTTTACAGGTCTGGCAATTGGAATGAAAACAATTTAAATCCCTTATCGAGTATCAATTGGAGGGCAAGTCTGGTGCCAGCAGCCGCGGTAA	FR865522.1	Thalassiosira minima genomic DNA containing 18S rRNA gene, ITS1, 5.8S rRNA gene, ITS2, culture collection CCAP 1085/8	Barcoding and taxonomic revision of the Culture Collection for Algae and Protozoa (CCAP)	United Kingdom:Loch Creran, Argyll, Scotland	0.96	5e-79	0.99	unknown		unknown		unknown
C37	73	LF1.5	slurry	oxic	CPN	DNA	TACGGGAGGCAGCAGTGGGGAATTTTCCGCAATGGGCGAAAGCCTGACGGAGCAATACCGCGTGAGGGAAGACTGCCTATGGGTTGTAAACCTCTTTTTTCAGGGAGGAATAAAATGACGTGTACCTGAAGAATAAGCATCGGCTAACTCCGTGCCAGCAGCCGCGGTAA	JN813636.1	Uncultured bacterium clone G6_BICF9 16S ribosomal RNA gene, partial sequence	Bacteria communities from tropical biofilm	water, Brazil	1	1e-86	1	Bacteria	1	Cyanobacteria	0.99	Cyanobacteria	0.99
C39	77	LF1.5	slurry	oxic	CPN	DNA	TACGGGAGGCAGCAGTGGGGAATATTGCACAATGGAGGAAAGTCTGATGCAGCAACGCCGCGTGAAKGAAGAARSCYTTMGGGTTGTAAASYYCTTTTATATGGGAAGATAATGACGGTACCATATGAATAAGCTCCGGCTAACTCCGTGCCAGCAGCCGCGGTAA	EU560365.1	Uncultured bacterium clone 724B10S21 16S ribosomal RNA gene, partial sequence	Effect of Hydrothermal Fluid Chemistry and pH on Black Smoker Microbial Communities	deep-sea hydrothermal vent chimneys from Lau Basin	1	2e-67	0.92	Bacteria	1	unknown		unknown
C44	87	LF1.5	slurry	oxic	CPN	DNA	TACGGGAGGCAGCAGTGGGGAATCTTAGACAATGGGGGAAACCCTGATCTAGCCATGCCGCGTGATCGATGAAGGCCTTAGGGTTGTAAAGATCTTTCAGTTGGGAAGATAATGACGGTACCAACAGAAAAAGCCCCGGCTAACTCCGTGCCAGCAGCCGCGGTAA	JN869015.1	Uncultured bacterium clone MN03 16S ribosomal RNA gene, partial sequence	Spatial and Temporal Variability of Bacterial Communities in the Water of Lake Taihu	lake water	1	2e-82	0.99	Bacteria	1	Proteobacteria	1	Alphaproteobacteria	1
C47	101	LF1.5	slurry	oxic	control	DNA	TACGGGAGGCAGCAGTGGGGAATCTTAGACAATGGGCGCAAGCCTGATCTAGCCATGCCGCGTGAGCGATGAAGGCCTTAGGGTTGTAAAGCTCTTTCGCCAGGGATGATAATGACAGTACCTGGTAAAGAAGCCCCGGCTAACTCCGTGCCAGCAGCCGCGGTAA	HQ166785.1	Uncultured bacterium clone J16-35 16S ribosomal RNA gene, partial sequence	Preliminary study on the influence of the green alga (Enteromorpha prolifera) bloom on the microbial community in surface seawater	surface seawater	1	2e-82	0.99	Bacteria	1	Proteobacteria	1	Alphaproteobacteria	1
C51	117	LF1.5	slurry	oxic	CPN	DNA	TACGGGAGGCAGCAGTGGGGAATATTGCACAATGGGCGCAAGCCTGATGCAGCGATGCCGCGTGCGGGATGAAGGCCCTAGGGTTGTAAACCGCTTTCAGCAGGGAAGAAAATGACGGTACCTGCAGAAGAAGGTGCGGCCAACTACGTGCCAGCAGCCGCGGTAA	JF344254.1	Uncultured actinobacterium clone PET-130 16S ribosomal RNA gene, partial sequence	Microbial communities from marine oil-polluted sediments affected after the Prestige oil spill (Galicia, Spain)	petroleum spot over marine sediments from figueiras beach	0.98	4e-83	1	Bacteria	1	Actinobacteria	0.9	Actinobacteria	0.9
C52	89	LF1.5	slurry	oxic	control	DNA	TACGGGAGGCAGCAGTGGGGAATCTTAGACAATGGGGGAAACCCTGATCTAGCCATGCCGCGTGATCGATGAAGGCCTTAGGGTTGTAAAGATCTTTCAGTTGGGAAGATAATGACGGTACCAACAGAAGAAGCCCCGGCTAACTCCGTGCCAGCAGCCGCGGTAATAA	JN869015.1	Uncultured bacterium clone MN03 16S ribosomal RNA gene, partial sequence	Spatial and Temporal Variability of Bacterial Communities in the Water of Lake Taihu	lake water	0.99	2e-85	1	Bacteria	1	Proteobacteria	1	Alphaproteobacteria	1
D3	35	LF3	slurry	anoxic	CPN	DNA	TACGGGAGGCAGCAGCTAAGAATCTTCCGCAATGGACGAAAGTCTGACGGAGCGATGCCGCGTGGATGAAGAATGCAGAGATGTTGTAAAATCCTTTTATGAGTGAGGAATAATAGTACTAGGAAATGAGTATTAGATGACGTTAGCTCATGAATAAGCTCCGGCCAATTACGTGCCAGCAGCCGCGGTAA	DQ218325.1	Uncultured Spirochaeta sp. clone Bl-6 16S ribosomal RNA gene, partial sequence	Microbial sulfur-rich blooms in microbial mats: Diversity and ecological succession	microbial mat	1	2e-93	0.98	Bacteria	1	unknown		unknown
D5	44	LF3	slurry	anoxic	CPN	DNA	TACGGGAGGCAGCAGTGAGGAATATTGGTCAATGGGCGCAAGCCTGAACCAGCCATGTCGCGTGCAGGATGACGGCCCTATGGGTTGTAAACTGCTTTTTTACAGGAATAAACTTTACTACGTGTAGTAAACTGAAGGTACTGTAAGAATAAGGATCGGCTAACTCCGTGCCAGCAGCCGCGGTAA	EF434204.1	Uncultured Bacteroidetes bacterium clone KF-279 16S ribosomal RNA gene, partial sequence	Comparison of bacterial diversity in proglacial soil from Kafni Glacier, Himalayan Mountain ranges, India, with the bacterial diversity of other glaciers in the world	soil	1	3e-92	0.99	Bacteria	1	Bacteroidetes	1	unknown
D9	52	LF3	slurry	anoxic	CPN	DNA	TACGGGAGGCAGCAGTGAGGAATTTTGGTCAATGGGCGCAAGCCTGAACCAGCCATGTCGCGTGCAGGATGACGGCCCTATGGGTTGTAAACTGCTTTTTTACAGGAATAAACTTTGCTACGTGTAGTAAACTGAAGGTACTGTAAAAATAAGGATCGGCTAACTCCGTGCCAGCAGCCGCGGTAA	EF434204.1	Uncultured Bacteroidetes bacterium clone KF-279 16S ribosomal RNA gene, partial sequence	Comparison of bacterial diversity in proglacial soil from Kafni Glacier, Himalayan Mountain ranges, India, with the bacterial diversity of other glaciers in the world	soil	1	1e-90	0.98	Bacteria	1	Bacteroidetes	0.97	unknown
D14	62	LF3	slurry	anoxic	control	DNA	TACGGGAGGCAGCAGTGAGGAATATTGCACAATGGAGGAAACTCTGATGCAGCAACGCCGCGTGGAGGATGACGCATTTCGGTGTGTAAACTCCTTTTATAAGAGAAGAAAATGACGGTATCTTATGAATAAGTCCCGGCTAACTCCGTGCCAGCAGCCGCGGTAA	GU475263.1	Uncultured bacterium clone DSH1B9 16S ribosomal RNA gene, partial sequence	Bacterial and Archaeal Diversity in Cold Seep Marine Sediment from Dongsha Area of South China Sea	cold seep sediment, Pacific Ocean: northern South China Sea	1	3e-84	1	Bacteria	1	Proteobacteria	0.99	Epsilonproteobacteria	0.99
D15	63	LF3	slurry	anoxic	control	DNA	TACGGGAGGCAGCAGTGAGGAATCTTCCACAATGGACGAAAGTCTGATGGAGCGACACCGCGTGAAGGATGAAGGCCTAACGGTTGTAAACTTCTTTTCTGAAGGAGCATAATGAGAGTACTCAGGAATAAGGGACGGCTAAATACGTGCCAGCAGCCGCGGTAA	HQ479159.1	Uncultured bacterium clone Pohang_WWTP_December.2005_285 16S ribosomal RNA gene, partial sequence	Bacterial Community Structure of a Activated Sludge Process as Investigated by Pyrosequencing	municipal activated sludge wastewater treatment bioreactor	1	1e-79	0.99	Bacteria	0.99	unknown		unknown
D20	75	LF3	slurry	anoxic	control	DNA	TACGGGAGGCAGCAGTGAGGAATATTGCACAATGGGGGAAACCCTGATGCAGCAACGCCGCGTGGAGGATGACGCATTTCGGTGTGTAAACTCCTTTTATCAGAGAAGAAAATGACGGTATCTGATGAATAAGCTCCGGCTAACTCCGTGCCAGCAGCCGCGGTAA	JF806899.1	Uncultured Sulfurimonas sp. clone ZLL-D15 16S ribosomal RNA gene, partial sequence	Differentiation analysis on 16S rDNA and nirs genes	sediment, China: Hai River, northwest of Bohai Bay	1	3e-84	1	Bacteria	1	Proteobacteria	0.96	Epsilonproteobacteria	0.95
D21	75	LF3	slurry	anoxic	CPN	DNA	TACGGGAGGCAGCAGTGGGGAATATTGCACAAGGACGAAAGTCTGATGCAGCAACGCCGCGTGGAGGATGACACATTTCGGTGCGTAAACTCCTTTTATATGGGAAGATAATGACGGTACCATATGAATAAGCACCGGCTAACTCCGTGCCAGCAGCCGCGGTAA	HQ517828.1	Uncultured bacterium clone Pohang_WWTP_February.2007_478 16S ribosomal RNA gene, partial sequence	Bacterial Community Structure of a Activated Sludge Process as Investigated by Pyrosequencing	municipal activated sludge wastewater treatment bioreactor	1	1e-79	0.99	Bacteria	1	Proteobacteria	0.97	Epsilonproteobacteria	0.96
D25	84	LF3	slurry	anoxic	control	DNA	TACGGGAGGCAGCAGTGAGGAATATTGCACAATGGGCGAAAGCCTGATGCAGCAACGCCGCGTGGAGGATGACGCATTTCGGTGTGTAAACTCCTTTTATGAGTCAAGAAAATGACGGTAGCTCATGAATAAGCACCGGCTAACTCCGTGCCAGCAGCCGCGGTAA	JN637808.1	Uncultured marine microorganism clone HSY.CS.31 16S ribosomal RNA gene, partial sequence	Direct Submission	middle port, China: Qingdao	1	3e-84	1	Bacteria	1	Proteobacteria	1	Epsilonproteobacteria	1
D33	44	LF3	slurry	oxic	CPN	DNA	TACGGGAGGCAGCAGTGAGGAATATTGGTCAATGGGCGCAAGCCTGAACCAGCCATGTCGCGTGCAGGATGACGGCCCTATGGGTTGTAAACTGCTTTTTTACAGGAATAAACTTTACTACGTGTAGTAAACTGAAGGTACTGTAAGAATAAGGATCGGCTAACTCCGTGCCAGCAGCCGCGGTAA	EF434204.1	Uncultured Bacteroidetes bacterium clone KF-279 16S ribosomal RNA gene, partial sequence	Comparison of bacterial diversity in proglacial soil from Kafni Glacier, Himalayan Mountain ranges, India, with the bacterial diversity of other glaciers in the world	soil	1	3e-92	0.99	Bacteria	1	Bacteroidetes	1	unknown
D35	52	LF3	slurry	oxic	CPN	DNA	TACGGGAGGCAGCAGTGAGGAATATTGGTCAATGGGCGCAAGCCTGAACCAGCCATGTCGCGTGCAGGATGACGGCCCTATGGGTTGTAAACTGCTTTTTTACAGGAATAAACTTTGCTACGTGTAGTAAACTGAAGGTACTGTAAGAATAAGGATCGGCTAACTCCGTGCCAGCAGCCGCGGTAA	EF434204.1	Uncultured Bacteroidetes bacterium clone KF-279 16S ribosomal RNA gene, partial sequence	Comparison of bacterial diversity in proglacial soil from Kafni Glacier, Himalayan Mountain ranges, India, with the bacterial diversity of other glaciers in the world	soil	1	5e-94	0.99	Bacteria	1	Bacteroidetes	1	unknown
D36	59	LF3	slurry	oxic	CPN	DNA	TACGGGAGGCAGCAGTGAGGAATATTGGACAATGGGCGCAAGCCTGATCCAGCCATGCCGCGTGCAGGATGACGGTCCTATGGATTGTAAACTGCTTTTATACAGGAAGAAACACCTCTACGTGTAGAGACTTGACGGTACTGTAAAAATAAGGATCGGCTAACTCCGTGCCAGCAGCCGCGGTAA	JF341223.1	Uncultured bacterium clone 33MIC070 16S ribosomal RNA gene, partial sequence	Molecular survey of concrete sewer biofilm microbial communities	concrete sewer biofilm, USA	1	5e-94	0.99	Bacteria	1	Bacteroidetes	1	Flavobacteria	1
D45	81	LF3	slurry	oxic	control	DNA	TACGGGAGGCAGCAGTGGGGAATATTGGACAATGGGGGAAAGCCTGATCCAGCAATGCCGCGTGAGTGATGAAGGCCTTAGGGTTGTAAAGCTCTTTTACCAGGGAWGAAAATGACAGTRCCTGGAGAATAAGCTCCGGCTAACTCCGTGCCAGCAGCCGCGGTAA	JN528984.1	Uncultured organism clone SBZO_824 16S ribosomal RNA gene, partial sequence	Phylogenetic stratigraphy in the Guerrere Negro hypersaline microbial mat	Guerrero Negro Hypersaline Mat 10; altitude 310m AMSL; sample depth 1m below water level, 34-49mm depth into the mat, Mexico	1	3e-79	0.98	Bacteria	1	Proteobacteria	0.98	Alphaproteobacteria	0.95
D47	87	LF3	slurry	oxic	control	DNA	TACGGGAGGCAGCAGTGGGGACTCTTAGACAAKGGGGAAACCCTGATCTAGCCATGCCGCGTGATCGATGAAGGCCTTAGGGTTGTAAAGATCTTTCA:TTGGGAAGATAATGACGGTACCAACAGAA:AAGCCCCGGCTAACTCCGTGCCA:CAGCCGCGGTAA	GU748138.1	Uncultured bacterium clone F1Q32TO03C6IX9 16S ribosomal RNA gene, partial sequence	Pyrosequencing demonstrated complex microbial communities in a membrane filtration system for a drinking water treatment plant	drinking water (treatment 1)	1	9e-64	0.96	Bacteria	1	Proteobacteria	1	Alphaproteobacteria	1
D52	99	LF3	slurry	oxic	CPN	DNA	TACGGGAGGCAGCAGTGGGGAATCTTAGACAAATGGGGGCAACCCTGATCTAGCCATGCCGCGTGATCGATGAAGGCCTTAGGGTTGTAAAGATCTTTCAGCTGGGAAGATAATGACGGTACCAGCAGAAGAAGCCCCGGCTAACTCCGTGCCAGCAGCCGCGGTAA	GQ385405.1	Uncultured marine bacterium clone SiDDec07M20 16S ribosomal RNA gene, partial sequence	Dynamic bacterial communities on reverse-osmosis membranes in a full-scale desalination plant	reverse osmosis membrane from a desalination plant	1	3e-80	0.99	Bacteria	1	Proteobacteria	1	Alphaproteobacteria	1
D57	111	LF3	slurry	oxic	CPN	DNA	TACGGGAGGCAGCAGTGGGGAATCTTGCGCAATGGACGAAACTCTGACGCAGCAACGCCGCGTGTGTGATGAAGGCTTTCGGGTCGTAAAGCACTGTCAGGAGGGAAAAAAAAAGTGACGGTACCTCCAAAGGAAGCACCGGCTAACTCCGTGCCAGCAGCCGCGGTAA	FR744622.1	Uncultured bacterium partial 16S rRNA gene, clone PWB076	The succession of potential nitrate reducers in a nitrate-treated oil production facility is determined by temperature and nitrate availability	production water from the Halfdan oil field, Denmark:North Sea	1	9e-81	0.98	Bacteria	1	unknown		unknown
D58	112	LF3	slurry	oxic	control	DNA	TACGGGAGGCAGCAGTGGGGAATATTGGACAATGGGCGAAAGCCTGATCCAGCCATGCCGCGTGAGTGATGAAGGCCCTAGGGTTGTAAASCTCTTTCAGCGGGGAAGATAATGACGGTACCCCCAGAAGAAGCCCCGGCTAACTTC:TGCCAGCAGCCGCGGTAA	HQ003512.1	Uncultured Hyphomicrobiaceae bacterium clone 6G3 16S ribosomal RNA gene, partial sequence	Taxonomic and Functional Metagenomic Profiling of the Microbial Community in the Anoxic Sediment of a Sub-saline Shallow Lake (Laguna de Carrizo, Central Spain)	Carrizo shallow lake, Spain: near Madrid	1	4e-77	0.98	Bacteria	1	Proteobacteria	0.99	Alphaproteobacteria	0.98
E13	49	LF5	slurry	anoxic	CPN	DNA	TACGGGAGGCAGCAGTGAGGAATATTGGTCAATGGGCGCAAGCCTGAACCAGCCATGTCGCGTGCAGGATGACGGCCCTATGGGTTGTAAACTGCTTTTTTACAGGAATAAACTTTACTACGTGTAGTAAACTGAAGGTACTGTAAAAATAAGGATCGGCTAACTCCGTGCCAGCAGCCGCGGTAA	EF434204.1	Uncultured Bacteroidetes bacterium clone KF-279 16S ribosomal RNA gene, partial sequence	Comparison of bacterial diversity in proglacial soil from Kafni Glacier, Himalayan Mountain ranges, India, with the bacterial diversity of other glaciers in the world	soil	1	1e-90	0.98	Bacteria	1	Bacteroidetes	1	unknown
E14	56	LF5	slurry	anoxic	CPN	DNA	TACGGGAGGCAGCAGTGAGGAATATTGGTCAATGGGCGCAAGCCTGAACCAGCCATGTCGCGTGCAGGATGACGGCCCTATGGGTTGTAAACTGCTTTTTTACAGGAATAAACTTTGCTACGTGTAGTAAACTGAAGGTACTGTAAGAATAAGGATCGGCTAACTCCGTGCCAGCAGCCCGCGGTAA	EF434204.1	Uncultured Bacteroidetes bacterium clone KF-279 16S ribosomal RNA gene, partial sequence	Comparison of bacterial diversity in proglacial soil from Kafni Glacier, Himalayan Mountain ranges, India, with the bacterial diversity of other glaciers in the world	soil	0.95	5e-90	0.99	Bacteria	1	Bacteroidetes	1	unknown
E24	66	LF5	slurry	anoxic	control	DNA	TACGGGAGGCAGCAGTGAGGAATCTTCCACAATGGACGAAAGTCTGATGGAGCGACACCGCGTGAAGGATGAAGGCCTAACGGTTGTAAACTTCTTTTCTGAAGGAGCATAATGAGAGTACTTCAGGAATAAGGGACGGCTAAATACGTGCCAGCAGCCGCGGTAA	HQ479159.1	Uncultured bacterium clone Pohang_WWTP_December.2005_285 16S ribosomal RNA gene, partial sequence	Bacterial Community Structure of a Activated Sludge Process as Investigated by Pyrosequencing	municipal activated sludge wastewater treatment bioreactor	1	3e-84	1	Bacteria	0.95	unknown		unknown
E25	71	LF5	slurry	anoxic	control	DNA	TACGGGAGGCAGCAGTGAGGAATTTTGCGCAATGGGGGAAACCCTGACGCAGCAACGCCGCGTGAGTGATGAAGGCTTTCGGGTCGTAAAGCTCTGTCAAGTGGGAAGAACATGTTTGATGTTAATACCATCTTACACTGACGGTACCACTGAAGGAAGCACCGGCTAACTCCGTGCCAGCAGCCGCGGTAA	GU566937.1	Uncultured bacterium clone tb109 16S ribosomal RNA gene, partial sequence	Analysis of microbial diversity in deep-sea sediments	deep-sea sediments of hydrothermal vent	1	3e-99	1	Bacteria	0.95	unknown		unknown
E27	74	LF5	slurry	anoxic	CPN	DNA	TACGGGAGGCAGCAGTGAGGAATATTGCACAATGGGCGAAAGCCTGATGCAGCAACGCCGCGTGGAGGATGACGCATTTCGGTGTGTAAACTCCTTTTATCAGAGAAGAAAATGACGGTATCTGATGAATAAGTCCCGGCTAACTCCGTGCCAGCAGCCGCGGTAA	FR797931.1	Uncultured epsilon proteobacterium partial 16S rRNA gene, clone MOM6Rbwb4	Bacterial epibiotic acquisition along the life cycle of the hydrothermal shrimp Rimicaris exoculata	hydrothermal vent fluid, Atlantic Ocean:Mid-Atlantic Ridge, Rainbow hydrothermal vent site	1	9e-81	0.99	Bacteria	1	Proteobacteria	0.97	Epsilonproteobacteria	0.97
E36	93	LF5	slurry	anoxic	CPN	DNA	TACGGGAGGCAGCAGTGGGGAATATTGCACAATGGGCGAAAGCCTGATGCAGCGACGCCGCGTGAGTGAAGAAGGTCTTCGGATCGTAAAACTCTGTCCTTGGTGAAGAAAAAAATGACGGTAGCCAAGGAGGAAGCCCCGGCTAACTACGTGCCAGCAGCCGCGGTAA	JN845496.1	Uncultured bacterium clone xbmu EAM F11X-83 16S ribosomal RNA gene, partial sequence	Prokaryotic microbial phylogenetic diversity of low-temperature	low-temperature anaerobic fermentation reactor containing solution of pig and cow manure and biogas fermented liquid	1	5e-86	1	Bacteria	1	Firmicutes	1	Clostridia	1
E37	100	LF5	slurry	anoxic	CPN	DNA	TACGGGAGGCAGCAGTGGGGAATATTGCGCAATGGGGGAAACCCTGACGCAGCAACGCCGCGTGAATGATGAAGGCCTTCGGGTTGTAAAGTTCTGTCTTCTGGGACGATAATGACGGTACCAGAGGAGGAAGCCCCGGCTAACTACGTGCCAGCAGCCGCGGTAA	EU218828.1	Uncultured bacterium clone Eur3Bac7.25 16S ribosomal RNA gene, partial sequence	Microbial diversity and activity through a permafrost/ground ice core profile from the Canadian high Arctic	high arctic, Canada	1	3e-84	1	Bacteria	1	Firmicutes	0.95	Clostridia	0.95
E38	101	LF5	slurry	anoxic	control	DNA	TACGGGAGGCAGCAGTGGGAATCTTAGACAATGGGCGCAAGCCTGATCTAGCCATGCCGCGTGAGCGATGAAGGCCTTAGGGTTGTAAAGCTCTTTCGCCAGGGATGATAATGACAGTACCTGGTAAAGAAGCCCCGGCTAACTCCGTGCCAGCAGCCGCGGTAA	HQ166785.1	Uncultured bacterium clone J16-35 16S ribosomal RNA gene, partial sequence	Preliminary study on the influence of the green alga (Enteromorpha prolifera) bloom on the microbial community in surface seawater	surface seawater	1	7e-78	0.99	Bacteria	1	Proteobacteria	1	Alphaproteobacteria	1
E47	61	LF5	slurry	oxic	control	DNA	TACGGGAGGCAGCAGTGAGGAATATTGGGCAATGGAGGAGACTCTGACCCAGCCATGCCGCGTGTAGGAAGAATGCCCTATGGGTTGTAAACTACTTTTATACAGGAAGAAACACTGGTATGTATACCAGCTTGACGGTACTGTAAGAATAAGGACCGGCTAACTCCGTGCCAGCAGCCGCGGTAA	FJ646523.1	Uncultured Bacteriodetes bacterium isolate DGGE gel band Ume_E14b 16S ribosomal RNA gene, partial sequence	Diversity and abundance of freshwater Actinobacteria along environmental gradients in the brackish northern Baltic Sea	Bothnian Sea, 5m depth. Sweden	1	9e-96	1	Bacteria	1	Bacteroidetes	1	Flavobacteria	1
E48	63	LF5	slurry	oxic	CPN	DNA	TACGGGAGGCAGCAGTGAGGAATATTGGACAATGGGCGCAAGCCTGATCCAGCCATGCCGCGTGCAGGATGACGGTCCTATGGATTGTAAACTGCTTTTATACAGGAAGAAACACCTCTACGTGTAGAGACTTGACGGTACTGTAAGAATAAGGATCGGCTAACTCCGTGCCACACCCCGCGGTAA	JF341223.1	Uncultured bacterium clone 33MIC070 16S ribosomal RNA gene, partial sequence	Molecular survey of concrete sewer biofilm microbial communities	concrete sewer biofilm, USA	1	8e-89	0.98	Bacteria	1	Bacteroidetes	1	Flavobacteria	1
E51	67	LF5	slurry	oxic	CPN	DNA	TACGGGAGGCAGCAGTGAGGAATATTGGACAATGGGCGCAAGCCTGATCCAGCCATGCCGCGTGCAGGATGACGGTCCTATGGATTGTAAACTGCTTTTGTACAGGAAGAAACACCTCTACGTGTAGAGACTTGACGGTACTGTAACAATAAGGATCGGCTAACTCCATGCCAGCACCCGCGGTAA	JN571304.1	Flavobacterium sp. BGC-2 16S ribosomal RNA gene, partial sequence	Direct Submission	China: Lake Pangkog Co, Tibetean Plateau	1	1e-90	0.98	Bacteria	1	Bacteroidetes	1	Flavobacteria	1
E54	73	LF5	slurry	oxic	CPN	DNA	TACGGGAGGCAGCAGTGGGGAATATTGGACAATGGGCGAAAGCCTGATCCAGCCATGCCGCGTGTGTGAAGAAGGTCTTCGGATTGTAAAGCACTTTAAGTTGGGAGGAAGGGCAGTAACTTAATACGTTGCTGTTTTGACGTTACCGACAGAATAAGCACCGGCTAACTCTGTGCCACCAGCCCGCGGTAA	AY509999.1	Pseudomonas sp. CR4 16S ribosomal RNA gene, partial sequence	Pseudomonas, the dominant polycyclic aromatic hydrocarbon-degrading bacteria isolated from Antarctic soils and the role of large plasmids in horizontal gene transfer	oil-contaminated soil, Antarctica	1	5e-94	0.98	Bacteria	1	Proteobacteria	1	Gammaproteobacteria	1
E57	79	LF5	slurry	oxic	CPN	DNA	TACGGGAGGCAGCAGTGGGGAATATTGCACAATGGAGGAAACTCTGATGCAGCCATGCCGCGTGTGTGAAGAAGGCTTTCGGGTTGTAAAGCACTTTCAGCGAGGAGGAAAGGGTATTGCCTAATACGTAATATCTATGACGTTACTCGCAGAAGAAGCACCGGCTAACTCCGTGCCAGCAGCCGCGGTAA	GU291322.1	Uncultured bacterium clone WSMA29 16S ribosomal RNA gene, partial sequence	Anaerobic sulfide-oxidizing bacteria couple acidification and nitrogen cycling in heavy metal contaminated wetlands	acid mine drainage contaminated salt marsh sediments, USA: San Francisco Bay	1	6e-97	0.99	Bacteria	1	Proteobacteria	1	Gammaproteobacteria	0.98
E59	82	LF5	slurry	oxic	control	DNA	TACGGGAGGCAGCAGTGGGGAATATTGGACAATGGGCGAAAGCCTGATCCAGCAATGCCGCGTGAGTGATGAAGGCCTTAGGGTTGTAAAGCTCTTTTACCAGGGATGATAATGACAGTACCTGGAGAATAAGCTCCGGCTAACTCCGTGCCAGCAGCCGCGGTAA	JN528984.1	Uncultured organism clone SBZO_824 16S ribosomal RNA gene, partial sequence	Phylogenetic stratigraphy in the Guerrere Negro hypersaline microbial mat	Guerrero Negro Hypersaline Mat 10; altitude 310m AMSL; sample depth 1m below water level, 34-49mm depth into the mat, Mexico	1	3e-84	1	Bacteria	1	Proteobacteria	1	Alphaproteobacteria	1
E60	85	LF5	slurry	oxic	CPN	DNA	TACGGGAGGCAGCAGTGGGGAATATTGGACAATGGGGGCAACCCTGATCCAGCCATGCCGCGTGAGTGAAGAAGGCCTTAGGGTTGTAAAGCTCTTTCGCTAGGGAAGATAATGACGGTACCTAGTAAAGAAGTCCCGGCTAACTCCGTGCCAGCAGCCGCGGTAA	JF261856.1	Uncultured bacterium clone DD10081H04 16S ribosomal RNA gene, partial sequence	Effect of substrate type on bacterial community composition in biofilms from the Great Barrier Reef	biofilm glass, Australia: Daydream Island, Whitsundays, Great Barrier Reef	1	3e-84	1	Bacteria	1	Proteobacteria	1	Alphaproteobacteria	0.93
E66	102	LF5	slurry	oxic	control	DNA	TACGGGAGGCAGCAGTGGGGAATCTTAGACAATGGGCGCAAGCCTGATCTAGCCATGCCGCGTGAGCGATGAAGGCCTTAGGGTTGTAAAGCTCTTTCGCCAGGGATGATAATGACAGTACCTGGTAAAGAAGCCCCGGCTAACTCCGTGCCAGCAGCCGCGGTAA	HQ166785.1	Uncultured bacterium clone J16-35 16S ribosomal RNA gene, partial sequence	Preliminary study on the influence of the green alga (Enteromorpha prolifera) bloom on the microbial community in surface seawater	surface seawater	1	2e-82	0.99	Bacteria	1	Proteobacteria	1	Alphaproteobacteria	1
E67	105	LF5	slurry	oxic	CPN	DNA	TACGGGAGGCAGCAGTGGGGAATATTGGACAATGGGCGCAAGCCTGATCCAGCCATGCCGCGTGAGTGATGAAGGCCCTAGGGTTGTAAAGCTCTTTCACCGGTGAAGATAATGACGGTAACCGGAGAAGAAGCCCCGGCTAACTTCGTGCCAGCAGCCGCGGTAA	JN610376.1	Uncultured bacterium clone HPOST3311B8F 16S ribosomal RNA gene, partial sequence	Standard colonic lavage alters the natural state of mucosal-associated microbiota in the human colon	colon, Mus musculus	1	3e-84	1	Bacteria	1	Proteobacteria	1	Alphaproteobacteria	1
E68	109	LF5	slurry	oxic	control	DNA	TACGGGAGGCAGCAGTGGGGAATATTGGACAATGGGCGAAAGCCTGATCCAGCCATGCCGCGTGAGTGATGAAGGCCTTAGGGTTGTAAAGCTCTTTCAGCGGGGAAGATAATGACGGTACCCGCAGAAGAAGCCCCGGCTAACTTCGTGCCAGCAGCCGCGGTAA	HM216822.1	Uncultured bacterium clone D20 16S ribosomal RNA gene, partial sequence	DNA-, rRNA- and mRNA-based stable isotope probing of aerobic methanotrophs in lake sediment	Lake Stechlin profundal sediment stable isotope probing experiment, CsCl gradient fraction, Germany	1	3e-84	1	Bacteria	1	Proteobacteria	1	Alphaproteobacteria	0.99
